# Supplementary material for: Phase Stability of Dross Particles in Hot-Dip Zn-55wt%Al-1.6wt%Si Galvanizing Bath
Source: Materials (Basel). 2023 Jan 31;16(3):1211. doi: 10.3390/ma16031211 (PMC9921612; doi:10.3390/ma16031211)
Supplement: Supplementary file 1 [file materials-16-01211-s001.zip]

Archive with 1 entries (1 files):
- materials-2157299-SI.pdf
